# Supplementary material for: Enablers of and Barriers to Perinatal Mental Healthcare Access and Healthcare Provision for Refugee and Asylum-Seeking Women in the WHO European Region: A Scoping Review
Source: Healthcare (Basel). 2024 Sep 1;12(17):1742. doi: 10.3390/healthcare12171742 (PMC11395031; doi:10.3390/healthcare12171742)
Supplement: Supplementary file 1 [file healthcare-12-01742-s001.zip]

Archive with 3 entries (3 files):
- Supplemenatry File 1 PRISMA ScR checklist.pdf
- Supplementary file 2 sample of one database search.pdf
- Supplementary file 3 PRISMA PMH.pdf
